# Supplementary material for: Narrow transmission bottlenecks and limited within-host viral diversity during a SARS-CoV-2 outbreak on a fishing boat
Source: Virus Evol. 2022 Jun 16;8(2):veac052. doi: 10.1093/ve/veac052 (PMC9257191; doi:10.1093/ve/veac052)
Supplement: veac052_Supp [file veac052_supp.zip]

Archive with 10 entries (10 files):
- supplemental_table_1.csv
- supplemental_table_2.csv
- figure-S1.png
- figure-S2.png
- figure-S3.png
- figure-S4.png
- figure-S5.png
- figure-S6.png
- figure-S7.png
- Supplemental Figures.docx
